# Supplementary material for: Kinematic and Kinetic Adaptations to Step Cadence Modulation During Walking in Healthy Adults
Source: J Funct Morphol Kinesiol. 2026 Jan 26;11(1):53. doi: 10.3390/jfmk11010053 (PMC12922027; doi:10.3390/jfmk11010053)
Supplement: Supplementary file 1 [file jfmk-11-00053-s001.zip]

Archive with 1 entries (1 files):
- jfmk-4085685-supplementary.pdf
